# Supplementary material for: Oncolytic reovirus inhibits angiogenesis through induction of CXCL10/IP-10 and abrogation of HIF activity in soft tissue sarcomas
Source: Oncotarget. 2017 Sep 30;8(49):86769–83. doi: 10.18632/oncotarget.21423 (PMC5689724; doi:10.18632/oncotarget.21423)
Supplement: Supplementary file 2 [file oncotarget-08-86769-s002.xls]

## Sheet: Supp Table 2
Supplemental Table 2. Up-regulated genes following Reovirus treatment
HT-1080 genes up-regulated following Reovirus treatment
Gene_assignment	Gene Symbol	RefSeq	GO_biological_process	p-value(Reo vs. Control)	Fold-Change(Reo vs. Control)	Fold-Change(Reo vs. Control) (Description)
NM_080657 // RSAD2 // radical S-adenosyl methionine domain containing 2 // 2p25.	RSAD2	NM_080657	NM_080657 // GO:0051607 // defense response to virus // inferred from direct ass	3.65e-05	101.579	Reo up vs Control
NM_002463 // MX2 // myxovirus (influenza virus) resistance 2 (mouse) // 21q22.3	MX2	NM_002463	NM_002463 // GO:0006952 // defense response // traceable author statement /// N	0.000139187	91.3022	Reo up vs Control
NM_001548 // IFIT1 // interferon-induced protein with tetratricopeptide repeats	IFIT1	NM_001548	NM_001548 // GO:0008150 // biological_process // no biological data available /	0.000209681	83.3087	Reo up vs Control
NM_002535 // OAS2 // 2'-5'-oligoadenylate synthetase 2, 69/71kDa // 12q24.2 // 4	OAS2	NM_002535	NM_002535 // GO:0006139 // nucleobase, nucleoside, nucleotide and nucleic acid m	0.000850978	46.8504	Reo up vs Control
NM_002462 // MX1 // myxovirus (influenza virus) resistance 1, interferon-inducib	MX1	NM_002462	NM_002462 // GO:0006917 // induction of apoptosis // traceable author statement	0.000422279	44.0659	Reo up vs Control
NM_001565 // CXCL10 // chemokine (C-X-C motif) ligand 10 // 4q21 // 3627 /// ENS	CXCL10	NM_001565	NM_001565 // GO:0006935 // chemotaxis // traceable author statement /// NM_0015	0.000151342	43.6933	Reo up vs Control
NM_001547 // IFIT2 // interferon-induced protein with tetratricopeptide repeats	IFIT2	NM_001547	NM_001547 // GO:0008150 // biological_process // no biological data available /	0.000136914	42.9896	Reo up vs Control
NM_006417 // IFI44 // interferon-induced protein 44 // 1p31.1 // 10561 /// ENST0	IFI44	NM_006417	NM_006417 // GO:0009615 // response to virus // traceable author statement ///	7.56e-07	38.4577	Reo up vs Control
AF176642 // USP18 // ubiquitin specific peptidase 18 // 22q11.21 // 11274 /// AK	USP18	AF176642	AF176642 // GO:0006511 // ubiquitin-dependent protein catabolic process // infer	8.12e-05	34.4574	Reo up vs Control
NM_016816 // OAS1 // 2',5'-oligoadenylate synthetase 1, 40/46kDa // 12q24.1 // 4	OAS1	NM_016816	NM_016816 // GO:0006139 // nucleobase, nucleoside, nucleotide and nucleic acid m	0.00107292	32.1533	Reo up vs Control
NM_016816 // OAS1 // 2',5'-oligoadenylate synthetase 1, 40/46kDa // 12q24.1 // 4	OAS1	NM_016816	NM_016816 // GO:0006139 // nucleobase, nucleoside, nucleotide and nucleic acid m	0.00107292	32.1533	Reo up vs Control
NM_005409 // CXCL11 // chemokine (C-X-C motif) ligand 11 // 4q21.2 // 6373 /// E	CXCL11	NM_005409	NM_005409 // GO:0006935 // chemotaxis // traceable author statement /// NM_0054	0.00041548	31.969	Reo up vs Control
NM_002985 // CCL5 // chemokine (C-C motif) ligand 5 // 17q11.2-q12 // 6352 /// E	CCL5	NM_002985	NM_002985 // GO:0006874 // cellular calcium ion homeostasis // traceable author	0.000417161	29.8543	Reo up vs Control
NM_006187 // OAS3 // 2'-5'-oligoadenylate synthetase 3, 100kDa // 12q24.2 // 494	OAS3	NM_006187	NM_006187 // GO:0006139 // nucleobase, nucleoside, nucleotide and nucleic acid m	0.000175024	20.5669	Reo up vs Control
NM_022168 // IFIH1 // interferon induced with helicase C domain 1 // 2q24 // 641	IFIH1	NM_022168	NM_022168 // GO:0009615 // response to virus // inferred from electronic annotat	0.00194253	18.1005	Reo up vs Control
NM_000584 // IL8 // interleukin 8 // 4q13-q21 // 3576 /// ENST00000307407 // IL8	IL8	NM_000584	NM_000584 // GO:0001525 // angiogenesis // traceable author statement /// NM_00	5.11e-05	16.9892	Reo up vs Control
NM_003810 // TNFSF10 // tumor necrosis factor (ligand) superfamily, member 10 //	TNFSF10	NM_003810	NM_003810 // GO:0006915 // apoptosis // inferred from electronic annotation ///	0.000191635	15.9133	Reo up vs Control
NM_005532 // IFI27 // interferon, alpha-inducible protein 27 // 14q32 // 3429 //	IFI27	NM_005532	NM_005532 // GO:0008150 // biological_process // no biological data available /	0.00100907	13.9715	Reo up vs Control
NM_005101 // ISG15 // ISG15 ubiquitin-like modifier // 1p36.33 // 9636 /// ENST0	ISG15	NM_005101	NM_005101 // GO:0006464 // protein modification process // inferred from electro	0.000366206	10.6349	Reo up vs Control
NM_014314 // DDX58 // DEAD (Asp-Glu-Ala-Asp) box polypeptide 58 // 9p12 // 23586	DDX58	NM_014314	NM_014314 // GO:0009615 // response to virus // inferred from electronic annotat	0.00070243	9.92407	Reo up vs Control
NM_020119 // ZC3HAV1 // zinc finger CCCH-type, antiviral 1 // 7q34 // 56829 ///	ZC3HAV1	NM_020119	NM_020119 // GO:0009615 // response to virus // inferred from electronic annotat	0.000166104	7.67435	Reo up vs Control
NM_015474 // SAMHD1 // SAM domain and HD domain 1 // 20pter-q12 // 25939 /// ENS	SAMHD1	NM_015474	NM_015474 // GO:0006955 // immune response // non-traceable author statement //	0.000774254	7.51842	Reo up vs Control
NM_020529 // NFKBIA // nuclear factor of kappa light polypeptide gene enhancer i	NFKBIA	NM_020529	NM_020529 // GO:0000060 // protein import into nucleus, translocation // inferre	0.003356	7.50679	Reo up vs Control
NM_005533 // IFI35 // interferon-induced protein 35 // 17q21 // 3430 /// ENST000	IFI35	NM_005533	NM_005533 // GO:0006955 // immune response // non-traceable author statement //	0.000775066	7.27404	Reo up vs Control
NM_002053 // GBP1 // guanylate binding protein 1, interferon-inducible, 67kDa //	GBP1	NM_002053	NM_002053 // GO:0006955 // immune response // inferred from electronic annotatio	0.000125956	6.50883	Reo up vs Control
NM_005658 // TRAF1 // TNF receptor-associated factor 1 // 9q33-q34 // 7185 /// E	TRAF1	NM_005658	NM_005658 // GO:0006461 // protein complex assembly // traceable author statemen	0.00344091	5.57353	Reo up vs Control
NM_016584 // IL23A // interleukin 23, alpha subunit p19 // 12q13.2 // 51561 ///	IL23A	NM_016584	NM_016584 // GO:0006954 // inflammatory response // inferred from electronic ann	0.0031045	5.55771	Reo up vs Control
NM_002176 // IFNB1 // interferon, beta 1, fibroblast // 9p21 // 3456 /// ENST000	IFNB1	NM_002176	NM_002176 // GO:0006917 // induction of apoptosis // inferred from direct assay	0.000923633	5.51587	Reo up vs Control
NM_000575 // IL1A // interleukin 1, alpha // 2q14 // 3552 /// ENST00000263339 //	IL1A	NM_000575	NM_000575 // GO:0001660 // fever // inferred from electronic annotation /// NM_	0.000626603	5.48841	Reo up vs Control
NM_017912 // HERC6 // hect domain and RLD 6 // 4q22.1 // 55008 /// ENST000002643	HERC6	NM_017912	NM_017912 // GO:0006464 // protein modification process // inferred from electro	0.000843906	5.31587	Reo up vs Control
NM_172140 // IL29 // interleukin 29 (interferon, lambda 1) // 19q13.13 // 282618	IL29	NM_172140	NM_172140 // GO:0008285 // negative regulation of cell proliferation // inferred	0.000368997	5.27659	Reo up vs Control
NM_002984 // CCL4 // chemokine (C-C motif) ligand 4 // 17q12 // 6351 /// ENST000	CCL4	NM_002984	NM_002984 // GO:0006928 // cell motion // traceable author statement /// NM_002	0.00144983	4.91909	Reo up vs Control
NM_000600 // IL6 // interleukin 6 (interferon, beta 2) // 7p21 // 3569 /// ENST0	IL6	NM_000600	NM_000600 // GO:0001781 // neutrophil apoptosis // inferred from direct assay /	0.00169387	4.88286	Reo up vs Control
NM_024119 // DHX58 // DEXH (Asp-Glu-X-His) box polypeptide 58 // 17q21.2 // 7913	DHX58	NM_024119	NM_024119 // GO:0045087 // innate immune response // inferred from electronic an	6.82e-05	4.59579	Reo up vs Control
NM_007315 // STAT1 // signal transducer and activator of transcription 1, 91kDa	STAT1	NM_007315	NM_007315 // GO:0006355 // regulation of transcription, DNA-dependent // inferre	0.000108278	4.5502	Reo up vs Control
NM_002759 // EIF2AK2 // eukaryotic translation initiation factor 2-alpha kinase	EIF2AK2	NM_002759	NM_002759 // GO:0006412 // translation // inferred from electronic annotation /	0.00718147	4.2866	Reo up vs Control
NM_006084 // IRF9 // interferon regulatory factor 9 // 14q11.2 // 10379 /// ENST	IRF9	NM_006084	NM_006084 // GO:0006350 // transcription // inferred from electronic annotation	0.000186712	3.95223	Reo up vs Control
NM_000877 // IL1R1 // interleukin 1 receptor, type I // 2q12 // 3554 /// ENST000	IL1R1	NM_000877	NM_000877 // GO:0019221 // cytokine and chemokine mediated signaling pathway //	0.00682361	3.94685	Reo up vs Control
NM_021105 // PLSCR1 // phospholipid scramblase 1 // 3q23 // 5359 /// ENST0000034	PLSCR1	NM_021105	NM_021105 // GO:0009615 // response to virus // inferred from electronic annotat	0.00560534	3.65807	Reo up vs Control
NM_001570 // IRAK2 // interleukin-1 receptor-associated kinase 2 // 3p25.3 // 36	IRAK2	NM_001570	NM_001570 // GO:0006468 // protein amino acid phosphorylation // traceable autho	0.000155682	3.28462	Reo up vs Control
NM_006074 // TRIM22 // tripartite motif-containing 22 // 11p15 // 10346 /// ENST	TRIM22	NM_006074	NM_006074 // GO:0006355 // regulation of transcription, DNA-dependent // traceab	0.00486451	3.11835	Reo up vs Control
NM_006291 // TNFAIP2 // tumor necrosis factor, alpha-induced protein 2 // 14q32	TNFAIP2	NM_006291	NM_006291 // GO:0001525 // angiogenesis // inferred from electronic annotation	0.00250719	3.09474	Reo up vs Control
NM_033240 // PML // promyelocytic leukemia // 15q22 // 5371 /// NM_033244 // PML	PML	NM_033240	NM_033240 // GO:0001666 // response to hypoxia // inferred from direct assay //	0.00794922	2.94361	Reo up vs Control
NM_021127 // PMAIP1 // phorbol-12-myristate-13-acetate-induced protein 1 // 18q2	PMAIP1	NM_021127	NM_021127 // GO:0001836 // release of cytochrome c from mitochondria // inferred	0.00225027	2.88501	Reo up vs Control
NM_000576 // IL1B // interleukin 1, beta // 2q14 // 3553 /// ENST00000263341 //	IL1B	NM_000576	NM_000576 // GO:0000187 // activation of MAPK activity // inferred from direct a	0.000804532	2.75486	Reo up vs Control
NM_003265 // TLR3 // toll-like receptor 3 // 4q35 // 7098 /// ENST00000296795 //	TLR3	NM_003265	NM_003265 // GO:0006954 // inflammatory response // inferred from electronic ann	0.00923658	2.6136	Reo up vs Control
NM_172138 // IL28A // interleukin 28A (interferon, lambda 2) // 19q13.13 // 2826	IL28A	NM_172138	NM_172138 // GO:0009615 // response to virus // inferred from electronic annotat	0.0305123	2.61045	Reo up vs Control
NM_002198 // IRF1 // interferon regulatory factor 1 // 5q31.1 // 3659 /// ENST00	IRF1	NM_002198	NM_002198 // GO:0006350 // transcription // inferred from electronic annotation	0.00331448	2.19806	Reo up vs Control
NM_001712 // CEACAM1 // carcinoembryonic antigen-related cell adhesion molecule	CEACAM1	NM_001712	NM_001712 // GO:0001525 // angiogenesis // non-traceable author statement /// N	0.0152802	2.15225	Reo up vs Control
NM_002201 // ISG20 // interferon stimulated exonuclease gene 20kDa // 15q26 // 3	ISG20	NM_002201	NM_002201 // GO:0000738 // DNA catabolic process, exonucleolytic // inferred fro	0.0119329	2.10596	Reo up vs Control
NM_001080391 // SP100 // SP100 nuclear antigen // 2q37.1 // 6672 /// NM_003113 /	SP100	NM_001080391	NM_001080391 // GO:0006355 // regulation of transcription, DNA-dependent // trac	0.00907954	2.04844	Reo up vs Control
NM_005419 // STAT2 // signal transducer and activator of transcription 2, 113kDa	STAT2	NM_005419	NM_005419 // GO:0006357 // regulation of transcription from RNA polymerase II pr	0.0136196	2.0377	Reo up vs Control
