# Supplementary material for: Oncolytic reovirus inhibits angiogenesis through induction of CXCL10/IP-10 and abrogation of HIF activity in soft tissue sarcomas
Source: Oncotarget. 2017 Sep 30;8(49):86769–83. doi: 10.18632/oncotarget.21423 (PMC5689724; doi:10.18632/oncotarget.21423)
Supplement: Supplementary file 3 [file oncotarget-08-86769-s003.xls]

## Sheet: Supp Table 3
Supplemental Table 3. Up-regulated genes following Reovirus treatment
SK-LMS-1 genes up-regulated following Reovirus treatment
Gene_assignment	Gene Symbol	RefSeq	GO_biological_process	p-value(Reo vs. Ctrl)	Fold-Change(Reo vs. Ctrl)	Fold-Change(Reo vs. Ctrl) (Description)
NM_002463 // MX2 // myxovirus (influenza virus) resistance 2 (mouse) // 21q22.3	MX2	NM_002463	NM_002463 // GO:0006952 // defense response // traceable author statement /// N	8.00471e-05	106.956	Reo up vs Ctrl
NM_001565 // CXCL10 // chemokine (C-X-C motif) ligand 10 // 4q21 // 3627 /// ENS	CXCL10	NM_001565	NM_001565 // GO:0006935 // chemotaxis // traceable author statement /// NM_0015	3.37713e-05	77.9095	Reo up vs Ctrl
NM_016816 // OAS1 // 2',5'-oligoadenylate synthetase 1, 40/46kDa // 12q24.1 // 4	OAS1	NM_016816	NM_016816 // GO:0006139 // nucleobase, nucleoside, nucleotide and nucleic acid m	1.38425e-06	69.0221	Reo up vs Ctrl
NM_002535 // OAS2 // 2'-5'-oligoadenylate synthetase 2, 69/71kDa // 12q24.2 // 4	OAS2	NM_002535	NM_002535 // GO:0006139 // nucleobase, nucleoside, nucleotide and nucleic acid m	7.15167e-05	65.3405	Reo up vs Ctrl
NM_002462 // MX1 // myxovirus (influenza virus) resistance 1, interferon-inducib	MX1	NM_002462	NM_002462 // GO:0006917 // induction of apoptosis // traceable author statement	0.000170065	62.613	Reo up vs Ctrl
NM_000600 // IL6 // interleukin 6 (interferon, beta 2) // 7p21 // 3569 /// ENST0	IL6	NM_000600	NM_000600 // GO:0001781 // neutrophil apoptosis // inferred from direct assay /	5.43139e-05	59.005	Reo up vs Ctrl
NM_080657 // RSAD2 // radical S-adenosyl methionine domain containing 2 // 2p25.	RSAD2	NM_080657	NM_080657 // GO:0051607 // defense response to virus // inferred from direct ass	7.50658e-05	46.3615	Reo up vs Ctrl
NM_005409 // CXCL11 // chemokine (C-X-C motif) ligand 11 // 4q21.2 // 6373 /// E	CXCL11	NM_005409	NM_005409 // GO:0006935 // chemotaxis // traceable author statement /// NM_0054	3.51885e-05	38.2762	Reo up vs Ctrl
NM_006187 // OAS3 // 2'-5'-oligoadenylate synthetase 3, 100kDa // 12q24.2 // 494	OAS3	NM_006187	NM_006187 // GO:0006139 // nucleobase, nucleoside, nucleotide and nucleic acid m	0.000253634	35.0746	Reo up vs Ctrl
NM_006074 // TRIM22 // tripartite motif-containing 22 // 11p15 // 10346 /// ENST	TRIM22	NM_006074	NM_006074 // GO:0006355 // regulation of transcription, DNA-dependent // traceab	9.25066e-05	31.605	Reo up vs Ctrl
NM_001548 // IFIT1 // interferon-induced protein with tetratricopeptide repeats	IFIT1	NM_001548	NM_001548 // GO:0008150 // biological_process // no biological data available /	9.2986e-05	30.357	Reo up vs Ctrl
NM_003810 // TNFSF10 // tumor necrosis factor (ligand) superfamily, member 10 //	TNFSF10	NM_003810	NM_003810 // GO:0006917 // induction of apoptosis // traceable author statement	0.000358462	27.908	Reo up vs Ctrl
NM_022168 // IFIH1 // interferon induced with helicase C domain 1 // 2q24 // 641	IFIH1	NM_022168	NM_022168 // GO:0009615 // response to virus // inferred from electronic annotat	2.46567e-05	22.0061	Reo up vs Ctrl
NM_003733 // OASL // 2'-5'-oligoadenylate synthetase-like // 12q24.2 // 8638 ///	OASL	NM_003733	NM_003733 // GO:0006955 // immune response // inferred from electronic annotatio	0.000397591	20.8205	Reo up vs Ctrl
NM_000575 // IL1A // interleukin 1, alpha // 2q14 // 3552 /// ENST00000263339 //	IL1A	NM_000575	NM_000575 // GO:0001660 // fever // inferred from electronic annotation /// NM_	0.000657007	19.4845	Reo up vs Ctrl
NM_001547 // IFIT2 // interferon-induced protein with tetratricopeptide repeats	IFIT2	NM_001547	NM_001547 // GO:0008150 // biological_process // no biological data available /	0.000992164	19.0762	Reo up vs Ctrl
NM_014314 // DDX58 // DEAD (Asp-Glu-Ala-Asp) box polypeptide 58 // 9p12 // 23586	DDX58	NM_014314	NM_014314 // GO:0009615 // response to virus // inferred from electronic annotat	2.3511e-05	17.2382	Reo up vs Ctrl
NM_017912 // HERC6 // hect domain and RLD 6 // 4q22.1 // 55008 /// ENST000002643	HERC6	NM_017912	NM_017912 // GO:0006464 // protein modification process // inferred from electro	0.000559014	15.6896	Reo up vs Ctrl
NM_000576 // IL1B // interleukin 1, beta // 2q14 // 3553 /// ENST00000263341 //	IL1B	NM_000576	NM_000576 // GO:0000187 // activation of MAPK activity // inferred from direct a	0.000513368	14.7584	Reo up vs Ctrl
NM_001130080 // IFI27 // interferon, alpha-inducible protein 27 // 14q32 // 3429	IFI27	NM_001130080	NM_001130080 // GO:0008150 // biological_process // no biological data available	0.000154762	12.3743	Reo up vs Ctrl
NM_005101 // ISG15 // ISG15 ubiquitin-like modifier // 1p36.33 // 9636 /// ENST0	ISG15	NM_005101	NM_005101 // GO:0007267 // cell-cell signaling // non-traceable author statement	0.000828103	10.6206	Reo up vs Ctrl
NM_017414 // USP18 // ubiquitin specific peptidase 18 // 22q11.21 // 11274 /// E	USP18	NM_017414	NM_017414 // GO:0006511 // ubiquitin-dependent protein catabolic process // infe	0.000176711	10.1405	Reo up vs Ctrl
NM_172138 // IL28A // interleukin 28A (interferon, lambda 2) // 19q13.13 // 2826	IL28A	NM_172138	NM_172138 // GO:0009615 // response to virus // inferred from electronic annotat	0.000768273	10.0603	Reo up vs Ctrl
NM_003265 // TLR3 // toll-like receptor 3 // 4q35 // 7098 /// ENST00000296795 //	TLR3	NM_003265	NM_003265 // GO:0006954 // inflammatory response // inferred from electronic ann	0.00428724	9.94951	Reo up vs Ctrl
NM_006417 // IFI44 // interferon-induced protein 44 // 1p31.1 // 10561 /// ENST0	IFI44	NM_006417	NM_006417 // GO:0009615 // response to virus // traceable author statement ///	0.00322525	9.46884	Reo up vs Ctrl
NM_000584 // IL8 // interleukin 8 // 4q13-q21 // 3576 /// ENST00000307407 // IL8	IL8	NM_000584	NM_000584 // GO:0001525 // angiogenesis // traceable author statement /// NM_00	1.62639e-05	9.43158	Reo up vs Ctrl
NM_005533 // IFI35 // interferon-induced protein 35 // 17q21 // 3430 /// ENST000	IFI35	NM_005533	NM_005533 // GO:0006955 // immune response // non-traceable author statement //	0.00137276	7.73403	Reo up vs Ctrl
NM_002053 // GBP1 // guanylate binding protein 1, interferon-inducible, 67kDa //	GBP1	NM_002053	NM_002053 // GO:0006955 // immune response // inferred from electronic annotatio	0.000170544	7.49971	Reo up vs Ctrl
NM_020119 // ZC3HAV1 // zinc finger CCCH-type, antiviral 1 // 7q34 // 56829 ///	ZC3HAV1	NM_020119	NM_020119 // GO:0009615 // response to virus // inferred from electronic annotat	6.55562e-05	7.25916	Reo up vs Ctrl
NM_002985 // CCL5 // chemokine (C-C motif) ligand 5 // 17q11.2-q12 // 6352 /// E	CCL5	NM_002985	NM_002985 // GO:0006874 // cellular calcium ion homeostasis // traceable author	0.00671988	6.84209	Reo up vs Ctrl
NM_024119 // DHX58 // DEXH (Asp-Glu-X-His) box polypeptide 58 // 17q21.2 // 7913	DHX58	NM_024119	NM_024119 // GO:0045087 // innate immune response // inferred from electronic an	0.00133195	6.80785	Reo up vs Ctrl
NM_002176 // IFNB1 // interferon, beta 1, fibroblast // 9p21 // 3456 /// ENST000	IFNB1	NM_002176	NM_002176 // GO:0006917 // induction of apoptosis // inferred from direct assay	0.00675538	6.05656	Reo up vs Ctrl
NM_172139 // IL28B // interleukin 28B (interferon, lambda 3) // 19q13.13 // 2826	IL28B	NM_172139	NM_172139 // GO:0009615 // response to virus // inferred from electronic annotat	0.00208228	6.00868	Reo up vs Ctrl
NM_021105 // PLSCR1 // phospholipid scramblase 1 // 3q23 // 5359 /// ENST0000034	PLSCR1	NM_021105	NM_021105 // GO:0009615 // response to virus // inferred from electronic annotat	0.000191937	5.80602	Reo up vs Ctrl
NM_007315 // STAT1 // signal transducer and activator of transcription 1, 91kDa	STAT1	NM_007315	NM_007315 // GO:0006355 // regulation of transcription, DNA-dependent // inferre	0.000546549	5.44364	Reo up vs Ctrl
NM_020529 // NFKBIA // nuclear factor of kappa light polypeptide gene enhancer i	NFKBIA	NM_020529	NM_020529 // GO:0000060 // protein import into nucleus, translocation // inferre	0.00064513	5.42453	Reo up vs Ctrl
NM_001570 // IRAK2 // interleukin-1 receptor-associated kinase 2 // 3p25.3 // 36	IRAK2	NM_001570	NM_001570 // GO:0001959 // regulation of cytokine-mediated signaling pathway //	0.00106703	5.31678	Reo up vs Ctrl
NM_172140 // IL29 // interleukin 29 (interferon, lambda 1) // 19q13.13 // 282618	IL29	NM_172140	NM_172140 // GO:0008285 // negative regulation of cell proliferation // inferred	0.00398332	4.75249	Reo up vs Ctrl
NM_000877 // IL1R1 // interleukin 1 receptor, type I // 2q12 // 3554 /// ENST000	IL1R1	NM_000877	NM_000877 // GO:0007166 // cell surface receptor linked signal transduction // t	8.33745e-05	4.25348	Reo up vs Ctrl
NM_005658 // TRAF1 // TNF receptor-associated factor 1 // 9q33-q34 // 7185 /// E	TRAF1	NM_005658	NM_005658 // GO:0006461 // protein complex assembly // traceable author statemen	0.0010028	4.00924	Reo up vs Ctrl
NM_002198 // IRF1 // interferon regulatory factor 1 // 5q31.1 // 3659 /// ENST00	IRF1	NM_002198	NM_002198 // GO:0006355 // regulation of transcription, DNA-dependent // inferre	0.00279886	3.94551	Reo up vs Ctrl
NM_002201 // ISG20 // interferon stimulated exonuclease gene 20kDa // 15q26 // 3	ISG20	NM_002201	NM_002201 // GO:0000738 // DNA catabolic process, exonucleolytic // inferred fro	9.37811e-05	3.8864	Reo up vs Ctrl
NM_006084 // IRF9 // interferon regulatory factor 9 // 14q11.2 // 10379 /// ENST	IRF9	NM_006084	NM_006084 // GO:0006355 // regulation of transcription, DNA-dependent // inferre	0.000906858	3.82834	Reo up vs Ctrl
NM_002759 // EIF2AK2 // eukaryotic translation initiation factor 2-alpha kinase	EIF2AK2	NM_002759	NM_002759 // GO:0006412 // translation // inferred from electronic annotation /	0.000220049	3.5854	Reo up vs Ctrl
NM_015474 // SAMHD1 // SAM domain and HD domain 1 // 20pter-q12 // 25939 /// ENS	SAMHD1	NM_015474	NM_015474 // GO:0006955 // immune response // non-traceable author statement //	0.000126852	3.37749	Reo up vs Ctrl
NM_033240 // PML // promyelocytic leukemia // 15q22 // 5371 /// NM_033244 // PML	PML	NM_033240	NM_033240 // GO:0001666 // response to hypoxia // inferred from direct assay //	0.00116787	3.33149	Reo up vs Ctrl
NM_005419 // STAT2 // signal transducer and activator of transcription 2, 113kDa	STAT2	NM_005419	NM_005419 // GO:0006357 // regulation of transcription from RNA polymerase II pr	0.00256252	3.15622	Reo up vs Ctrl
NM_021127 // PMAIP1 // phorbol-12-myristate-13-acetate-induced protein 1 // 18q2	PMAIP1	NM_021127	NM_021127 // GO:0001836 // release of cytochrome c from mitochondria // inferred	0.00158242	3.07232	Reo up vs Ctrl
NM_006291 // TNFAIP2 // tumor necrosis factor, alpha-induced protein 2 // 14q32	TNFAIP2	NM_006291	NM_006291 // GO:0001525 // angiogenesis // inferred from electronic annotation	0.00249793	2.95446	Reo up vs Ctrl
NM_001080391 // SP100 // SP100 nuclear antigen // 2q37.1 // 6672 /// NM_003113 /	SP100	NM_001080391	NM_001080391 // GO:0000122 // negative regulation of transcription from RNA poly	0.000856361	2.96143	Reo up vs Ctrl
NM_001712 // CEACAM1 // carcinoembryonic antigen-related cell adhesion molecule	CEACAM1	NM_001712	NM_001712 // GO:0001525 // angiogenesis // non-traceable author statement /// N	0.000237819	2.77853	Reo up vs Ctrl
NM_033034 // TRIM5 // tripartite motif-containing 5 // 11p15 // 85363 /// NM_033	TRIM5	NM_033034	NM_033034 // GO:0009615 // response to virus // inferred from electronic annotat	0.000218473	2.4248	Reo up vs Ctrl
NM_001111 // ADAR // adenosine deaminase, RNA-specific // 1q21.1-q21.2 // 103 //	ADAR	NM_001111	NM_001111 // GO:0006397 // mRNA processing // inferred from electronic annotatio	0.000463723	2.41037	Reo up vs Ctrl
NM_002468 // MYD88 // myeloid differentiation primary response gene (88) // 3p22	MYD88	NM_002468	NM_002468 // GO:0002238 // response to molecule of fungal origin // inferred fro	0.00411111	2.3267	Reo up vs Ctrl
